# Supplementary material for: Design and maintenance of community-based cohorts in sub-Saharan Africa: a longitudinal evaluation of participant attrition in SchistoTrack
Source: BMJ Public Health. 2025 Aug 10;3(2):e002151. doi: 10.1136/bmjph-2024-002151 (PMC12336594; doi:10.1136/bmjph-2024-002151)
Supplement: online supplemental file 2 [file bmjph-3-2-s002.txt]

### Logistic regression
# Function for logistic regression models
create_adjusted_clustered <- function(formula, data, cluster_var) {
  model <- fixest::feglm(fml = formula, data = data, family = "binomial", cluster = cluster_var)
  exp_res <- data.frame(exp(cbind(coef(model), confint(model))))
  colnames(exp_res) <- c("OR", "LL", "UL")
  exp_res %>% mutate(label = rownames(exp_res), Index = row_number())
}
# Cross-validation
cross_val_clust = function(form, data, k=10, response, cluster_var) {
  n = sample(1:nrow(data), nrow(data), replace=F)
  m = round(nrow(data) / k)
  mean(sapply(1:k, function(i) {
    end = (i * m)
    if((nrow(data) - i * m) < m) end = nrow(data)
    test = n[((i - 1) * m + 1):end]
    mod = fixest::feglm(fml = form, data = data[-test, ], family = "binomial", cluster = cluster_var)
    pred = predict(mod, data[test, ])
    return(pROC::auc(data[test, response], pred))
  }))
} 
# VIFs
car::vif(glm.cluster(cluster = cluster_var, formula = formula, family = binomial, data = data)$glm_res)

### Multi-level models
# Empty model clustered at individual, household and village levels
mlm <-glmer(attrition ~ 1
                + (1|hh_barcode) + (1|barcode) + (1|village),  data=df_mlm, family=binomial(link="logit"))
# ICC for empty MLM
performance::icc(mlm, by_group = T)
# Adjusted model
mlm_adj <- glmer(attrition ~ age+educationyrs+npeople+hcentre_min_dist
                     + (1|hh_barcode) + (1|barcode),  data=df_mlm, family=binomial(link="logit"))
# ICC for adjusted model
performance::icc(mlm_adj, by_group = T)
# VIFs for adjusted model
car::vif(mlm_adj)
# Cross-validaiton
cross_validate_mlm <- function(form, data, k = 10, response) {
  set.seed(123)  # Optional: for reproducibility
  n <- sample(1:nrow(data), nrow(data), replace = FALSE)
  m <- round(nrow(data) / k)
  aucs <- sapply(1:k, function(i) {
    end <- i * m
    if ((nrow(data) - i * m) < m) end <- nrow(data)
    test_idx <- n[((i - 1) * m + 1):end]
    train_data <- data[-test_idx, ]
    test_data  <- data[test_idx, ]
    mod <- glmer(formula = form, family = binomial(link = "logit"), data = train_data)
    preds <- predict(mod, newdata = test_data, type = "response", re.form = NA)
    pROC::auc(test_data[[response]], preds)
  })
  return(mean(aucs))
}
form <- attrition ~ age + educationyrs + npeople + hcentre_min_dist +
  (1 | hh_barcode) + (1 | barcode)
mlm_auc <- cross_validate_mlm(form, df_mlm, k=10, 'attrition')

### Negative binomial model
# NB model
nb_model <- glm.nb(count ~ age + educationyrs + npeople + hcentre_min_dist, data = df)
# VIFs
car::vif(nb_model)
# Clustered standard errors at household level
clustered_vcov <- sandwich::vcovCL(nb_model, cluster = ~ hh_barcode)
nb_clust <- lmtest::coeftest(nb_model, vcov = clustered_vcov)
negbin <- data.frame(exp(cbind(coef(nb_clust), confint(nb_clust))))
# Cross-validation
cross_validate_nb <- function(formula, data, k = 10, response = "count") {
  set.seed(123)  # for reproducibility
  n <- nrow(data)
  folds <- sample(rep(1:k, length.out = n))
  rmse_vals <- numeric(k)
  mae_vals  <- numeric(k)
  for (i in 1:k) {
    test_idx  <- which(folds == i)
    train     <- data[-test_idx, ]
    test      <- data[test_idx, ]
    model     <- glm.nb(formula, data = train)
    preds     <- predict(model, newdata = test, type = "response")
    actuals   <- test[[response]]
    rmse_vals[i] <- sqrt(mean((actuals - preds)^2))
  }
  return(mean(rmse_vals))
}
form <- count ~ age + educationyrs + npeople + hcentre_min_dist
nb_cv <- cross_validate_nb(form, df_pois, k=10, response="count")
